# Supplementary material for: Improved genetic algorithm based on greedy and simulated annealing ideas for vascular robot ordering strategy
Source: PLoS One. 2025 Feb 20;20(2):e0306990. doi: 10.1371/journal.pone.0306990 (PMC11841910; doi:10.1371/journal.pone.0306990)
Supplement: S1 Dataset — (XLSX) [file pone.0306990.s001.xlsx]

## Sheet: Sheet1
Table 1 Costs associated with Vascular Robotics
Category	Cost
Vessel boat	200 yuan/each
Operator	100 yuan/each
Operator maintenance	5 yuan/each/week
Vessel boat maintenance	10 yuan/each/week
Operator (including "Skilled Worker") training	10 yuan/each
Table 2 Number of Vessel Robots Used in Weeks 1-104 (unit: one)
Weeks 1-8	11	5	4	7	16	6	5	7
Weeks 9-16	13	6	5	7	12	5	4	6
Weeks 17-24	9	5	5	11	29	21	17	20
Weeks 25-32	27	13	9	10	16	6	5	7
Weeks 33-40	11	5	5	6	12	7	7	10
Weeks 41-48	15	10	9	11	15	10	10	16
Weeks 49-56	26	21	23	36	50	45	45	49
Weeks 57-64	57	43	40	44	52	43	42	45
Weeks 65-72	52	41	39	41	48	35	34	35
Weeks 73-80	42	34	36	43	55	48	54	65
Weeks 81-88	80	70	74	85	101	89	88	90
Weeks 89-96	100	87	88	89	104	89	89	90
Weeks 97-104	106	96	94	99	109	99	96	102
